# Supplementary material for: RIG012 assists in the treatment of pneumonia by inhibiting the RIG-I-like receptor signaling pathway
Source: Front Med (Lausanne). 2024 Nov 1;11:1501761. doi: 10.3389/fmed.2024.1501761 (PMC11563779; doi:10.3389/fmed.2024.1501761)
Supplement: Supplementary file 1 [file Table_1.XLSX]

## Sheet: Sheet1
id	futime	fustat	KEGG_RIG_I_LIKE_RECEPTOR_SIGNALING_PATHWAY	KEGG_TERPENOID_BACKBONE_BIOSYNTHESIS	KEGG_ERBB_SIGNALING_PATHWAY	KEGG_CALCIUM_SIGNALING_PATHWAY	KEGG_CARDIAC_MUSCLE_CONTRACTION	KEGG_WNT_SIGNALING_PATHWAY	KEGG_NOTCH_SIGNALING_PATHWAY	KEGG_CELL_ADHESION_MOLECULES_CAMS	KEGG_ANTIGEN_PROCESSING_AND_PRESENTATION	KEGG_HEMATOPOIETIC_CELL_LINEAGE	KEGG_NATURAL_KILLER_CELL_MEDIATED_CYTOTOXICITY	KEGG_T_CELL_RECEPTOR_SIGNALING_PATHWAY	KEGG_TYPE_I_DIABETES_MELLITUS	KEGG_LEISHMANIA_INFECTION	KEGG_ALLOGRAFT_REJECTION	KEGG_GRAFT_VERSUS_HOST_DISEASE	KEGG_VIRAL_MYOCARDITIS
GSM1602802	28	0	0.600413	0.347325	0.0460388	-0.333445	-0.150668	0.117237	-0.0938419	-0.189056	-0.0407382	0.198079	-0.142531	0.22986	0.0555174	0.389185	0.101028	-0.124236	0.280543
GSM1602803	28	0	-0.20374	-0.0847455	-0.549805	-0.264996	0.0624837	-0.0499035	-0.502772	-0.398042	-0.366265	-0.232255	-0.141793	0.0135513	-0.915647	-0.212108	-0.986711	-0.839096	-0.386347
GSM1602805	28	0	0.356538	0.341393	0.127633	-0.140412	-0.8555	-0.000119893	0.372944	-0.111734	-0.0503618	-0.0540337	0.408382	0.241508	-0.43825	0.209306	-0.280493	-0.148065	-0.013094
GSM1602810	28	0	0.0621568	0.352382	-0.509256	-0.330836	-0.0814617	-0.12074	-0.0655527	0.24256	0.375162	-0.0986906	0.097976	0.0414884	0.52217	-0.248252	0.634918	0.62462	0.302995
GSM1602811	28	0	-0.35333	-0.150789	0.216499	-0.235208	-0.497684	-0.0455167	0.0350741	-0.342992	0.133465	-0.0321315	-0.0582587	-0.119526	-0.483346	0.182618	-0.460715	-0.546506	-0.00836065
GSM1602812	28	0	0.0605085	0.26563	-0.155815	0.193365	0.138826	-0.237106	-0.692851	-0.365865	-0.458616	-0.249938	-0.292355	-0.247738	-0.131546	-0.000610102	-0.323222	-0.313117	-0.350453
GSM1602813	4	1	0.681808	0.59211	-0.56744	0.0406974	0.636112	-0.42086	-0.509329	-0.182136	-0.459661	-0.310539	-0.741118	-0.634642	0.0424729	-0.906922	0.0236264	-0.0406139	-0.571522
GSM1602815	28	0	0.614261	0.436103	-0.142095	-0.389133	-0.122258	-0.214854	-0.00312132	-0.587687	-0.217903	-0.410653	-0.161808	-0.470261	-0.493682	-0.0342677	-0.700951	-0.781112	-0.151523
GSM1602816	28	0	-0.762862	0.151446	0.135028	0.0841192	0.40009	-0.00845002	0.181451	-0.118865	-0.211743	0.146719	0.0139471	0.0588016	-0.128887	-0.348974	0.0151909	0.0317514	0.035831
GSM1602818	28	0	-0.184079	0.370275	-0.184095	0.0468831	0.589901	-0.308795	-0.322047	-0.238755	-0.85523	-0.0826359	-0.619454	-0.47902	-0.488247	-0.88156	-0.658908	-0.778087	-0.823427
GSM1602819	28	0	0.216625	0.575016	-0.232237	-0.199273	0.423132	-0.412909	-0.396256	-0.736729	-0.855714	-0.592296	-0.245511	-0.261604	-0.959051	-0.244961	-1.03043	-0.898374	-0.454602
GSM1602820	28	0	-0.0460105	-0.603586	0.061077	0.42483	0.112651	0.123637	0.363665	0.158096	0.415662	0.340226	0.022168	-0.372641	0.23468	0.169239	0.184474	0.319112	0.211376
GSM1602823	17	1	0.493895	-0.0323526	-0.119917	0.020619	0.238126	-0.221482	0.23371	-0.22386	-0.305542	-0.175362	-0.460728	-0.359268	-0.585171	-0.37489	-0.69188	-0.810562	-0.404714
GSM1602824	28	0	-0.000590838	0.0464175	-0.256861	-0.205284	-0.00837493	0.201308	-0.505904	-0.467837	0.0922396	-0.377153	-0.439155	-0.0101629	-0.285108	-0.610508	-0.365474	-0.477289	-0.233396
GSM1602825	28	0	0.195162	0.113992	-0.379585	-0.261932	-0.359685	-0.230343	-0.381282	-0.11398	0.302921	-0.102249	-0.207015	-0.327862	0.462324	0.18446	0.47565	0.480222	0.421239
GSM1602826	28	0	0.0182534	0.202586	0.180863	0.13046	-0.297753	-0.0127631	0.19838	0.203721	-0.127691	0.100793	0.242552	0.0896267	0.29141	0.392832	0.289798	0.10131	0.29171
GSM1602827	28	0	-0.308854	-0.606409	0.101666	-0.0515577	-0.222137	0.149224	0.214426	-0.0426609	0.349254	-0.319547	0.00580918	-0.188484	0.464583	0.311243	0.35954	0.431351	0.161914
GSM1602829	28	0	-0.284003	0.24058	-0.0618429	-0.295842	-0.280455	0.127838	-0.191456	-0.405906	-0.529454	0.0274463	0.171099	0.109015	-0.618078	0.241178	-0.717304	-0.711578	-0.334493
GSM1602830	28	0	0.0614399	0.449359	-0.134095	-0.233795	-0.196906	-0.16369	-0.471326	-0.473483	0.282763	0.148007	0.132526	-0.020965	-0.0432479	0.242016	-0.0620741	0.155021	0.0693218
GSM1602831	28	0	0.198264	0.393663	0.210726	0.0885141	-0.189453	0.078159	-0.250213	-0.309045	0.270934	-0.0488788	0.168934	0.0271179	0.101676	0.528614	0.209262	0.0937666	0.361665
GSM1602832	28	0	-1.08495	-0.554857	0.22412	-0.168258	-0.477137	0.0036056	0.400817	0.426712	0.29414	0.446104	0.367088	0.344882	0.605469	0.449192	0.568513	0.667741	0.434132
GSM1602834	28	0	-0.306419	-0.336749	0.104519	0.393636	0.0664521	-0.013112	0.231088	0.296515	-0.747971	0.208147	-0.131216	-0.0327802	-0.787242	-0.0548643	-0.661265	-0.879736	-0.256756
GSM1602836	28	0	-0.374204	-0.239369	-0.411168	-0.314214	-0.181474	-0.0916335	-0.214422	0.251356	0.591875	-0.0907823	0.332017	0.190721	0.682055	0.341384	0.765908	0.760622	0.469593
GSM1602837	28	0	0.139939	-0.462446	0.0814503	-0.162727	-0.609836	0.0975392	0.104165	0.00454038	0.603851	0.193632	0.299829	0.29607	0.320037	0.413762	0.405575	0.432158	0.475769
GSM1602838	28	0	-0.859287	-0.420283	0.23739	-0.0634601	-0.260719	0.0177752	0.435571	0.166118	0.426094	0.00937843	0.365129	0.0781928	0.526798	0.294682	0.455254	0.60336	0.475802
GSM1602839	12	1	0.580081	0.617647	-0.629982	-0.512716	0.292668	-0.118551	-0.988099	-0.820231	-0.357552	-0.509249	-0.219882	-0.381319	-0.685008	-0.570553	-0.710267	-0.602872	-0.40193
GSM1602840	28	0	-0.356625	0.0107996	-0.225922	-0.107359	-0.61198	-0.176778	-0.0561681	0.209704	0.370347	0.171258	0.0860765	0.0689637	0.358015	0.146394	0.409153	0.347879	0.270794
GSM1602841	28	0	-0.336347	0.0779979	0.349355	-0.210944	-0.668979	0.110585	-0.00882711	0.324026	0.285446	0.356099	0.435105	0.505822	0.399816	0.400817	0.332797	0.422844	0.165465
GSM1602842	28	0	0.744472	0.565339	-0.467335	-0.26391	-0.369407	-0.104899	-0.313194	-0.516507	-0.326842	-0.331597	0.0327759	-0.173748	-0.348918	0.0396441	-0.337325	-0.35372	-0.0252846
GSM1602843	28	0	0.579632	0.404502	-0.13663	0.114407	-0.118834	0.192495	-0.0976637	0.271788	0.386376	-0.0788786	-0.0335536	-0.0209593	0.35076	-0.128971	0.38033	0.403073	-0.00840006
GSM1602844	7	1	0.568067	0.574552	-0.386731	-0.288715	0.225422	-0.124792	-0.739943	-0.98922	-0.995407	-0.791811	-0.54678	-0.404571	-1.24014	-0.391431	-1.31668	-1.47447	-0.80262
GSM1602845	28	0	-0.706502	-0.228406	-0.0598489	0.271877	0.494814	-0.161212	0.0979838	-0.0758029	-0.746417	0.0321562	-0.245603	-0.451881	-0.897841	-0.670227	-0.916875	-0.823638	-0.495476
GSM1602846	28	0	-0.756801	-0.420499	-0.155378	0.0810368	-0.330919	-0.187672	0.17991	0.261098	0.420207	0.105978	0.294925	0.211264	0.419444	0.0414155	0.463962	0.520202	0.412887
GSM1602847	28	0	0.276319	0.0383115	-0.224587	-0.122512	-0.151005	-0.0551438	-0.704709	0.167208	0.472632	0.187824	0.307375	0.223773	0.44837	0.0923597	0.49899	0.537772	0.367923
GSM1602848	28	0	-0.534219	-0.680773	0.474588	0.237206	-0.546225	0.428774	0.545978	-0.16209	-0.809165	0.0540195	-0.00323277	0.336367	-0.939553	-0.0732547	-1.09178	-1.14822	-0.434567
GSM1602849	11	1	-0.213644	0.474879	-0.00998607	-0.120629	-0.766423	-0.188389	0.372928	-0.0582041	0.522194	-0.134142	0.455668	0.249349	0.58673	0.551436	0.581774	0.641717	0.350519
GSM1602850	28	0	-0.408779	-0.812976	0.225067	0.0159723	-0.192746	0.326948	0.312892	-0.151635	-0.110733	-0.157741	0.264672	0.285249	-0.532647	0.476013	-0.485505	-0.476663	0.0893924
GSM1602851	14	1	-0.130101	-0.0991607	0.00599088	0.109906	0.323447	-0.242226	0.0107821	0.303868	0.0423799	0.338711	0.00600866	0.0193606	-0.0203285	-0.108527	0.0722176	0.090072	-0.0226301
GSM1602852	28	0	0.572683	0.262761	-0.362085	-0.348875	-0.0620254	-0.27691	-0.399235	-0.318915	0.486053	-0.0808397	-0.367502	-0.330968	0.188968	-0.105714	0.172716	0.327539	0.0770882
GSM1602853	28	0	0.61221	-0.274291	0.235106	0.282566	-0.345945	0.259434	0.543434	0.202497	-0.148994	0.283406	0.281725	0.36736	-0.153016	0.368387	-0.117046	-0.0523121	0.37781
GSM1602855	28	0	0.309584	0.661428	-0.353314	-0.342228	0.299897	-0.333163	-0.789273	-0.300653	0.325856	-0.673286	-0.558206	-0.569959	0.226391	0.0176524	0.377408	0.277002	0.144197
GSM1602856	28	0	0.083529	-0.879933	0.273099	0.230103	-0.532535	0.105358	0.399461	0.413162	0.0121399	0.229047	0.127583	0.0895865	0.112094	0.046516	0.23594	0.188036	0.387866
GSM1602857	28	0	-0.37777	-0.751892	0.303566	0.313963	-0.307893	0.0853519	0.498911	0.282376	-0.307598	0.0689016	0.139	0.184624	-0.102606	0.0223336	-0.0172702	-0.0172702	-0.219012
GSM1602858	15	1	0.606648	0.127149	0.175176	0.155325	-0.0994232	-0.227155	-0.23254	-0.04128	-0.352199	-0.0666009	-0.0134228	-0.192507	-0.982497	0.0451053	-0.860195	-1.02198	-0.576241
GSM1602859	28	0	0.482309	0.144167	-0.144365	-0.160747	-0.349882	0.0177904	-0.294661	-0.319462	-0.0150984	-0.0114329	-0.463113	-0.107408	-0.241036	-0.162689	-0.107767	-0.475685	0.192963
GSM1602860	28	0	-0.155203	-0.507278	0.246786	0.27961	-0.0345846	0.0269175	0.417628	0.300997	0.169218	0.461507	0.164539	0.165116	0.35836	0.24621	0.214183	0.120771	-0.0732026
GSM1602861	28	0	0.271598	0.0879744	-0.513057	-0.118009	0.56158	-0.274419	-0.657017	-0.83056	-0.176434	-0.592694	-0.190617	-0.386263	-1.16988	-0.393219	-0.864745	-1.12401	-0.720659
GSM1602863	1	1	0.410995	-0.360785	0.113189	-0.108619	-0.0243638	0.182383	-0.227293	0.160798	0.400644	0.106949	0.380834	0.23305	0.608004	0.528678	0.605134	0.656849	0.570864
GSM1602866	28	0	-0.321797	0.13032	-0.197345	-0.298177	-0.174625	-0.125106	-0.00903501	0.214431	0.42483	-0.133873	0.118286	-0.382352	0.606767	0.169108	0.624773	0.698295	0.18088
GSM1602868	2	1	-0.578409	0.459111	-0.528339	-0.440251	0.29475	-0.447509	-0.522405	-0.17488	0.28426	-0.507474	-0.173315	-0.201086	0.378638	-0.201537	0.400302	0.434293	0.133378
GSM1602869	28	0	0.825949	0.778125	-0.0756981	0.145314	0.36659	-0.0673621	-0.0737504	-0.376295	-0.843438	-0.536656	-0.259241	-0.346451	-0.781062	-0.510343	-0.94507	-1.14954	-0.419416
GSM1602873	28	0	-0.541265	0.11388	0.138906	0.203422	0.386683	0.0332682	0.182526	-0.0356328	-0.693088	0.0253298	-0.365299	-0.299863	-0.576873	0.236218	-0.691387	-0.74968	-0.393161
GSM1602878	28	0	-0.646388	-0.319612	0.0166436	0.463089	-0.0527295	0.0428357	-0.106338	0.497395	-0.124371	0.446698	0.0556145	0.112809	0.0999918	0.072855	0.0678561	0.0999745	-0.111907
GSM1602879	28	0	0.049602	0.0687947	-0.0407009	0.314358	0.366155	-0.168313	0.294927	0.333527	-0.109443	0.301399	0.0353311	-0.0191054	0.0224901	-0.224721	0.00844983	-0.152689	0.110963
GSM1602880	0	1	-0.333322	0.13504	-0.441996	-0.0556059	0.433376	-0.217096	0.0913801	0.0128052	-0.121967	-0.0362928	-0.602957	-0.480196	-0.472245	-0.712654	-0.242881	-0.479376	-0.556255
GSM1602881	28	0	-0.413668	-0.31107	0.365583	0.0740911	-0.664975	0.295716	0.272171	-0.210553	0.290959	-0.209308	0.468691	0.465045	0.356797	0.534728	0.152443	0.313575	0.118924
GSM1602882	28	0	-0.387664	-0.4137	0.193606	0.214622	0.0620255	0.334182	0.0809812	-0.106147	-0.113618	0.0949515	0.0648508	0.181302	-0.322655	-0.0363071	-0.341585	-0.300454	-0.156368
GSM1602883	28	0	0.566101	0.321806	-0.228441	0.0247431	-0.554416	-0.133096	-0.625376	-0.478447	-0.499335	-0.328858	-0.0766043	-0.258428	-0.824352	-0.145171	-1.01178	-0.983543	-0.688934
GSM1602885	28	0	0.484456	0.0763899	-0.0346351	-0.0393133	-0.111911	-0.0763839	-0.310361	-0.532204	-1.0809	-0.446835	-0.499046	-0.44816	-1.562	-0.333959	-1.61873	-1.9238	-0.922123
GSM1602886	28	0	-0.667057	-0.819479	-0.0600015	0.262107	-0.453704	-0.152	0.414098	0.444864	0.358238	0.403375	-0.198314	-0.551404	0.383936	0.236056	0.37661	0.374386	0.456789
GSM1602888	8	0	-0.229668	-0.901914	0.335494	-0.0365531	-1.03375	0.342994	0.149382	0.217718	0.594262	0.356433	0.511249	0.60553	0.521483	0.60228	0.630558	0.671928	0.541763
GSM1602889	28	0	-0.0690306	0.0600076	-0.385081	-0.00403388	-0.075602	0.094405	-0.425579	-0.262906	-0.265105	-0.322391	-0.131697	-0.293952	-0.0666898	-0.00104911	-0.166527	0.110856	-0.0784305
GSM1602902	28	0	0.628044	0.490658	0.0115969	-0.206091	0.157209	0.142262	-0.683506	-0.692286	-0.815588	-0.592823	-0.137695	-0.115393	-1.37299	-0.367059	-1.44155	-1.44569	-0.715087
GSM1602903	17	1	0.0423102	0.0703909	-0.417306	-0.0202106	0.369538	-0.213712	-0.450321	0.190907	-0.0935527	-0.0790804	-0.709757	-0.573845	0.101915	-0.737813	0.379502	-0.125348	-0.283365
GSM1602906	28	0	-0.796359	-1.05407	0.071637	-0.205871	-0.810789	0.374752	0.258215	-0.0288417	-0.112077	-0.163472	0.230992	0.23497	-0.0755963	0.257719	-0.0572157	0.0763228	0.0321699
GSM1602907	28	0	-1.00829	-0.630068	0.372154	0.196149	-0.574721	0.153073	0.50077	0.461662	0.67696	0.226043	0.427098	0.388673	0.732477	0.398216	0.703017	0.719541	0.539878
GSM1602908	0	1	0.524518	0.64042	-0.371289	-0.193771	0.501607	-0.0612965	-0.941298	-0.395804	-0.700259	-0.225147	-0.736627	-0.433566	-0.557167	-1.09457	-0.719652	-0.67075	-0.633284
GSM1602912	8	1	-0.00710848	-0.324675	-0.0433638	0.271052	0.277917	-0.129453	0.254295	0.316453	-0.130244	0.232115	-0.0346678	-0.210272	-0.00286618	-0.0953717	-0.119138	-0.0221154	0.155135
GSM1602921	28	0	-0.942737	-0.553594	0.225152	0.13162	-1.05785	0.191038	0.197875	0.302305	0.214229	0.321861	0.415819	0.342283	0.396488	0.301338	0.349262	0.421726	0.0309866
GSM1602922	28	0	-0.521061	-0.50027	0.286088	-0.20937	-0.161347	0.222776	-0.122978	-0.291552	-0.657405	-0.248742	0.323283	0.362133	-0.240309	0.148867	-0.421842	-0.0557286	-0.365577
GSM1602923	1	1	0.685267	0.491007	-0.514485	-0.452664	0.443232	-0.0675405	-0.917598	-0.741818	-0.515066	-0.698286	-0.863768	-0.671263	-0.824449	-0.98001	-0.948166	-1.05193	-0.75048
GSM1602924	28	0	0.23625	0.48969	-0.510946	-0.391344	0.261705	-0.370511	-0.676715	-0.704401	-0.889437	-0.586499	-0.658154	-0.650945	-0.764621	-0.52973	-0.511646	-0.874763	-0.667516
GSM1602925	28	0	-0.704045	-0.354491	0.23992	-0.245877	-0.412651	0.00830197	0.117485	-0.0808908	-0.165519	-0.085402	0.372338	0.166572	-0.168191	-0.0186829	-0.38921	-0.224409	-0.107057
GSM1602927	0	1	-0.46905	-0.0523422	-0.2248	-0.250674	-0.374929	-0.312276	-0.0122246	-0.360889	-0.129076	-0.153106	0.0578287	-0.121951	-0.630258	0.100432	-0.547939	-0.546066	-0.412654
GSM1602928	14	1	-0.856913	-0.176957	-0.318021	-0.490848	-0.507592	-0.0688145	-0.409659	-0.440909	0.129184	-0.235762	-0.0367296	0.00611459	-0.208662	0.071433	0.0232509	-0.0224428	-0.0876721
GSM1602929	28	0	-0.642484	-0.296495	0.286685	0.303911	0.330919	0.0863468	0.250934	-0.547142	-1.10033	-0.202963	-0.0582378	-0.127985	-0.945793	-0.286948	-1.10246	-1.08412	-0.685572
GSM1602930	28	0	-0.990308	-0.904262	0.371504	-0.12996	-0.743772	-0.110439	0.462774	0.262441	0.399794	0.108354	0.162744	0.217342	0.470063	0.366421	0.625475	0.597809	0.519292
GSM1602931	20	1	-0.832379	0.0210082	-0.296734	0.0161744	0.428853	-0.00825527	-0.140407	0.0827497	0.0488999	-0.0334359	-0.0457684	-0.167752	0.35529	-0.115916	0.318972	0.326952	-0.235612
GSM1602932	15	1	0.427958	0.563952	-0.178573	-0.363654	-0.172276	-0.131186	-0.72252	-0.829798	-0.864983	-0.754041	-0.379503	-0.3969	-1.28474	-0.248814	-1.13309	-1.27203	-0.803303
GSM1602933	28	0	0.657753	0.546188	-0.550304	-0.163948	0.502321	-0.186159	-0.628423	-0.412268	-0.914309	0.0890517	-0.848267	-0.695224	-1.22286	-0.996141	-1.34165	-1.38271	-1.04411
GSM1602934	22	1	0.570149	0.481456	-0.462514	-0.11474	0.110421	-0.350336	-0.44378	-0.00687567	-0.046759	-0.347709	-0.414317	-0.554169	-0.00209282	0.0203686	-0.0157579	-0.388922	-0.0912445
GSM1602935	28	0	0.148328	0.128583	0.0475449	0.130532	0.216379	-0.14328	0.153698	0.134493	-0.129519	-0.176781	-0.541042	-0.340646	-0.0318036	-0.297315	-0.24262	-0.150613	-0.422117
GSM1602936	28	0	0.213871	0.210988	-0.383773	-0.40528	0.0699345	-0.239561	-0.858796	-0.289127	0.0910303	-0.000710297	-0.368759	-0.241022	-0.235956	0.106255	-0.057115	-0.151592	0.011803
GSM1602937	28	0	-0.0302102	-0.637626	-0.118221	0.0511208	-0.0836099	-0.0608439	0.288392	0.382308	0.236509	0.152401	0.374037	0.215386	0.412994	-0.134514	0.340883	0.494627	-0.0574894
GSM1602940	28	0	0.0528408	0.194144	0.383737	0.0834719	-0.451303	-0.0139069	0.465434	-0.124007	-0.609969	0.0451008	0.150613	0.164423	-1.02185	0.267127	-1.07088	-1.09008	-0.509861
GSM1602942	28	1	0.240264	0.361578	-0.288773	-0.230143	0.138294	-0.182314	-0.0956915	-0.298458	-0.218087	-0.745305	0.0689005	-0.417843	-0.526643	-0.219107	-0.608451	-0.598938	-0.305381
GSM1602943	16	1	-0.0358137	-0.654853	0.0797832	-0.0887695	-0.646704	0.294506	0.171272	0.131881	0.515104	-0.0118528	0.236827	0.210222	0.577809	0.374194	0.627956	0.666312	0.461415
GSM1602944	28	0	-0.538938	-0.489586	0.0743281	0.34365	0.28092	0.1189	0.39428	0.398944	-0.0509058	0.0423301	-0.00181347	-0.0317753	0.294461	-0.0777272	0.316133	0.181415	0.101554
GSM1602945	28	0	-0.362109	-0.205677	0.0275553	0.131484	-0.131752	0.0948733	0.288025	0.368328	0.474173	-0.0953401	0.418336	0.155316	0.353336	-0.130653	0.310342	0.461989	0.202956
GSM1602946	8	1	0.532731	-0.0901645	-0.180053	-0.461952	0.274116	0.0950303	-0.286041	-0.412258	-0.0247974	-0.554874	0.054964	0.273829	-0.650515	-0.235618	-0.498626	-0.416101	-0.255879
GSM1602950	28	0	-0.718391	-0.560699	0.300305	-0.113801	-0.788598	0.183738	0.53685	0.257441	0.510752	0.294217	0.278742	0.404369	0.535596	0.458527	0.593865	0.603725	0.580025
GSM1602952	28	0	0.124465	-0.0746879	0.0734483	-0.111964	-0.139144	-0.14043	0.245707	0.327915	0.586546	0.0589034	0.390972	0.158515	0.618646	0.226508	0.611819	0.663775	0.391516
GSM1602953	28	0	0.17897	-0.273969	-0.244681	0.149236	0.274229	0.0624402	-0.665414	0.0132889	-0.482725	-0.0874437	-0.762875	-0.217659	-0.307047	-0.920701	-0.267947	-0.370022	-0.553235
GSM1602958	28	0	-1.14653	0.149543	-0.612613	-0.48975	0.346185	-0.180858	-0.597915	-0.382008	-0.468633	-0.237373	-0.321593	-0.0256166	0.0157289	-0.634001	0.201037	0.0954548	-0.456678
GSM1602968	28	0	0.0133936	0.331897	-0.641012	-0.554866	0.300096	-0.278449	-0.825161	-0.229822	0.248018	-0.146886	-0.447208	-0.0619948	0.336367	-0.599525	0.452453	0.394049	-0.0790526
GSM1602973	28	0	-0.0496678	-0.38877	-0.389155	-0.00358378	0.504305	-0.0151317	-0.465817	0.000776178	-0.0880687	-0.124233	-0.211271	0.112901	0.195212	-1.02458	0.10884	0.205802	-0.554739
GSM1602974	28	0	-0.103266	-0.208965	-0.263535	0.138938	0.468881	-0.178911	-0.0989242	0.176899	-0.749236	0.0918786	-0.465108	-0.268981	-0.560312	-0.349657	-0.52422	-0.483925	-0.682552
GSM1602975	28	0	0.32667	0.329652	0.00872114	-0.111858	-0.390179	0.21207	-0.602429	-0.125945	-0.122879	0.253796	0.148306	0.0789789	0.0867287	0.183797	0.0960009	0.17456	0.206332
GSM1602976	28	0	-1.13296	-0.209345	0.156301	-0.132249	0.328653	-0.0971683	-0.30316	-0.629923	-0.486572	-0.596892	-0.0133681	-0.197908	-1.08659	-0.0752201	-1.18991	-0.954704	-0.703717
GSM1691861	6	1	0.739944	0.584236	-0.140676	-0.243329	0.257392	-0.0197131	-0.647142	-0.640456	-0.776852	-0.62203	-0.359689	-0.0304943	-1.26357	-0.0262452	-1.11809	-1.47596	-0.710788
GSM1691863	28	0	0.0718828	-0.74101	0.249094	0.121931	-0.28985	0.228932	0.166013	0.166654	0.0558144	0.343689	0.0728133	0.0958013	-0.768426	0.149337	-0.838346	-1.13093	0.315877
GSM1691864	12	1	-0.268607	-0.674241	0.371611	0.130639	0.147684	0.0114583	0.383198	0.246461	0.0586551	0.336021	0.294397	0.16633	0.240278	0.264717	-0.0405162	0.08818	0.162172
GSM1691865	28	0	-0.890139	-0.385384	0.274584	-0.138266	-0.591118	0.131407	-0.262767	0.0305571	-0.462109	0.276877	0.295862	0.382767	-0.910844	0.0717702	-0.635951	-0.94091	-0.125414
GSM1691866	28	0	-0.719136	-0.414284	0.330892	0.293734	0.1366	0.0144035	0.292926	0.392631	-0.0397628	0.47393	0.233636	-0.0129085	0.28996	0.295776	0.133549	0.219554	0.103632
GSM1691867	28	0	-0.946702	-0.716999	0.249577	0.352088	-0.130142	0.153254	0.274841	0.406994	-0.179128	0.199494	-0.270578	0.156668	0.172237	0.0328956	-0.00204251	-0.0364413	0.085892
GSM1691868	7	1	-0.889456	-0.572734	0.139391	0.228957	0.178131	0.129426	0.341126	0.232432	0.234868	0.0100855	0.367054	0.350473	0.43372	-0.0629245	0.270235	0.506901	-0.105805
GSM1691874	28	0	-0.346577	-0.617635	0.386608	-0.155672	-1.0571	0.312307	0.54005	0.136159	0.120319	-0.150731	0.0575735	0.33155	0.403437	0.404268	0.374884	0.341466	0.219197
GSM1691882	28	0	-0.305445	-0.260381	0.444032	-0.0025398	-1.01877	0.133489	0.237595	-0.33005	-0.39755	0.0121194	0.13666	0.295114	-0.586848	0.262779	-0.738017	-0.803095	-0.121364
GSM1691893	28	0	0.395948	-0.715791	0.0329727	0.343299	0.227896	0.137717	-0.183925	0.343786	-0.28685	-0.0379615	-0.38845	-0.220618	-0.00336272	-0.651161	-0.0192273	-0.172518	0.0420478
GSM1691895	28	0	-0.494973	-0.145717	0.354022	0.271223	0.0832877	0.0694925	0.247171	0.355858	0.253821	0.445511	0.271137	0.368597	0.286942	0.0893849	0.37646	0.251966	0.248139
GSM1691896	28	0	-0.513746	-0.56563	0.186796	0.382819	0.352678	0.0901032	0.103876	0.196887	-0.181497	0.237322	-0.050916	-0.0340625	0.03476	0.0337627	-0.108408	-0.089117	-0.124991
GSM1691900	13	1	-0.425408	-0.129639	0.440211	0.228421	-0.0949792	0.181906	0.393422	0.379874	0.25226	0.402158	0.356622	0.424258	0.406769	0.202968	0.492213	0.437424	0.195571
GSM1691911	28	0	0.0343692	0.112823	-0.508357	-0.213676	0.395893	-0.32143	-0.31618	0.102034	0.130967	0.124073	0.0934747	-0.187136	0.366927	-0.200292	0.364507	0.460218	-0.146353
GSM1691915	28	0	0.121223	0.333181	0.250508	0.287605	0.359738	0.0691225	0.203067	0.180826	-0.0669692	0.278465	-0.218485	-0.249457	-0.285664	0.140222	-0.405988	-0.640758	0.140477
GSM1691923	28	0	0.15831	0.202233	-0.477376	-0.230562	-0.248649	-0.11975	-0.262151	0.234114	0.322998	-0.126056	0.233267	0.172157	0.519219	-0.35506	0.562814	0.641643	0.206413
GSM1691928	28	0	-0.623131	-0.583982	0.331307	0.174564	0.0693737	-0.0506271	0.125339	0.297054	-0.0955128	0.444559	0.260467	0.30624	0.027989	0.211372	0.0346767	-0.00691349	0.0758559
GSM1691935	15	1	-0.412813	-0.808878	0.370275	-0.0599888	-0.0610505	0.273536	0.404728	-0.333846	-1.08378	-0.0110287	0.1445	0.20797	-0.841123	0.0645948	-1.305	-1.19362	-0.283852
GSM1691944	28	0	0.0931094	-0.353063	0.00645715	0.266819	-0.00399128	0.229231	0.298687	0.562668	0.550052	0.269439	0.295183	0.184157	0.574906	0.208048	0.591754	0.593434	0.45458
GSM1691965	15	1	-0.381152	0.17465	0.252266	0.0412332	-0.115342	0.135866	0.0803695	0.0901251	-0.0498734	0.0956184	0.33398	0.190117	-0.165435	0.460651	-0.358618	-0.0488102	0.0682098
GSM1691977	28	0	-0.624287	-1.07843	0.331789	-0.0065942	-0.695279	0.0142259	0.498085	0.203179	0.0610725	0.166204	0.32173	0.254648	0.0722196	0.288491	-0.108357	-0.0169346	0.0906926
GSM1691981	0	1	-1.02124	-0.252204	0.182978	0.0106034	0.0942398	0.058565	0.0294632	-0.382962	-0.968722	-0.189336	-0.264616	-0.235954	-0.830245	-0.0400397	-0.864864	-1.08998	-0.724073
GSM1691984	2	1	0.255695	0.402809	-0.0690165	0.0174964	0.533946	-0.176505	-0.443013	0.0619707	-0.376651	-0.112812	-0.604332	-0.29957	0.142295	-0.682563	0.170384	0.0605492	-0.413179
GSM1691987	28	0	0.0204617	0.270443	0.190403	0.136655	0.0716551	0.093885	-0.234476	-0.746182	-0.802404	-0.313442	-0.0411346	0.0443977	-1.19951	-0.143612	-1.2671	-1.42206	-0.767276
GSM1692005	28	0	0.191581	-0.50586	0.347596	0.189843	-0.7357	0.337222	0.473783	0.339743	0.292618	0.256397	0.404605	0.318964	0.385278	0.20727	0.247052	0.423407	0.452908
GSM1692007	28	0	-0.405595	0.0450183	-0.195624	-0.233799	-0.188473	0.114139	-0.652313	-0.19056	-0.1668	0.174872	-0.33553	0.176565	-0.161165	-0.278685	0.0268859	-0.275163	-0.153666
GSM1692009	28	0	0.555386	0.206807	-0.315919	-0.161193	0.245616	0.0443169	-0.43023	-0.50482	0.0605712	-0.255452	-0.649626	-0.576692	-0.783871	-0.401703	-0.640563	-0.935436	-0.0726346
GSM1692019	28	0	-0.126377	0.0887512	0.24339	0.0708712	-0.0257171	0.162379	0.25004	0.150265	0.35132	-0.0580566	0.0618128	0.0186119	-0.333381	0.247144	-0.556685	-0.671858	0.168406
GSM1692029	3	1	-0.295288	-0.299811	-0.0996498	0.0633906	0.309843	-0.105992	-0.109613	0.0803677	-0.659304	-0.00477595	-0.536539	-0.520885	-0.754412	-0.581736	-0.660151	-0.679274	-0.444736
GSM1692035	28	0	-0.529469	-0.352293	0.339738	0.305429	0.0625045	0.339875	0.320065	0.342574	0.325612	0.470981	0.380681	0.439789	0.321088	0.29989	0.415557	0.384306	0.390227
GSM1692040	28	0	0.0674182	-0.445433	0.342129	-0.0921844	-0.859787	-0.0450567	-0.14531	-0.288009	0.0346903	0.0526686	0.283558	0.152955	0.00319187	0.287527	-0.251535	-0.0304164	0.182373
GSM1692045	28	0	-0.508854	0.232149	0.04721	-0.484632	0.216002	-0.0197574	-0.583267	-0.730448	-0.521049	-0.65545	0.0838984	0.138405	-0.536172	-0.0763889	-0.746912	-0.405832	-0.502702
GSM1692061	28	0	-0.139841	0.00161024	0.0541656	0.211457	0.387313	0.168382	0.127743	0.148924	-0.0358088	0.289513	-0.0346418	0.0253546	0.190679	-0.107147	0.244989	0.162842	0.0753941
GSM1692063	28	0	0.401817	0.28006	0.0166644	-0.0582625	-0.922487	-0.13457	0.168086	0.361731	0.587947	-0.0770278	0.238885	0.0327021	0.548622	0.402602	0.563425	0.545784	0.386664
GSM1692089	28	0	-0.751292	-0.960073	0.376503	0.276586	-0.590765	0.266469	0.452759	0.45094	0.571488	0.330989	0.38903	0.387294	0.60034	0.282596	0.601345	0.625438	0.534841
GSM1692096	28	0	-0.675397	-0.688861	0.222199	0.00766966	-0.477899	0.00960078	0.236791	0.044355	-0.120032	-0.0869462	0.18095	0.239244	0.152076	0.132924	0.149578	0.328824	-0.111066
GSM1692101	28	0	0.237545	-0.267233	-0.133458	-0.0959828	-0.538535	0.115987	0.167654	0.452017	0.659112	0.279613	0.323382	0.26674	0.604026	0.404341	0.719762	0.737672	0.687946
GSM1692108	28	0	0.226369	0.162264	0.17123	-0.261075	0.40478	-0.0126371	-0.530987	-0.130767	0.378578	-0.152431	-0.205667	0.28524	0.153742	-0.129421	0.0691453	0.134087	0.175
GSM1692118	28	0	0.62755	0.628957	-0.343592	-0.307827	0.21072	-0.183921	0.0356886	-0.0260058	0.57398	0.0207351	0.239189	-0.115605	0.412489	0.111283	0.461701	0.502034	0.510428
GSM1692121	28	0	0.435755	-0.236737	0.155599	0.137015	-0.273018	0.0886943	0.363152	0.0826181	0.326965	0.0923852	0.362758	0.140395	0.109222	0.359039	0.246577	0.198859	0.470976
GSM1692132	28	0	0.0584781	0.0258087	0.308306	0.387574	-0.0995748	0.0548444	0.352411	-0.0642916	-0.429259	0.282398	0.251341	0.0324913	-0.460384	0.287003	-0.460909	-0.608936	0.0763161
GSM1692136	28	0	-0.793888	-0.331671	0.187793	0.29284	0.440292	-0.0651891	0.332141	0.0563692	-0.497541	-0.06669	-0.122692	0.0419368	-0.390896	-0.462819	-0.435044	-0.434432	-0.560372
GSM1692142	28	0	-0.630435	0.0254506	-0.103629	0.266567	0.545942	-0.223309	-0.0538989	0.210171	-0.378198	0.033922	-0.133979	-0.392253	-0.182702	-0.634838	-0.0487856	-0.0260668	-0.52993
GSM1692157	28	0	0.371503	-0.0372846	0.298972	0.177187	-0.00396392	0.0771043	0.163367	0.119656	-0.60687	0.113694	0.26165	-0.0115533	-0.918237	0.0213298	-0.789877	-0.990714	-0.330467
GSM1692165	28	0	0.11452	-0.41245	0.152001	0.332675	-0.23503	0.231296	0.107489	0.405389	0.0415409	0.285865	0.0521706	0.187977	0.335018	0.0632992	0.30127	0.106209	0.264152
GSM1692167	28	0	0.050725	0.196203	0.00576718	-0.0426042	-0.677133	0.119275	-0.0608275	0.224283	0.601478	0.370376	0.403606	0.437152	0.57261	0.535267	0.625516	0.663583	0.506309
GSM1692169	12	1	0.389413	-0.428965	0.457537	0.355464	-0.69747	0.258521	0.469465	0.144094	-0.0784045	0.4683	0.510266	0.491551	-0.545714	0.330453	-0.331827	-0.413703	0.297241
GSM1692172	28	0	-0.272549	0.157484	-0.0403954	-0.220199	-0.516571	-0.026495	0.0737074	0.143432	0.449985	-0.302084	0.0674036	0.0146653	0.482478	0.268715	0.387379	0.49496	0.245181
GSM1692181	28	0	0.292642	-0.372978	0.21184	0.194838	-0.163137	0.186166	0.317353	0.271602	0.247036	0.0492376	0.167332	0.293852	0.316319	0.349878	-0.025234	0.0683968	0.114322
GSM1692192	28	0	-0.258764	0.444634	-0.143775	-0.00355816	0.115669	-0.0585889	-0.259781	-0.507505	-0.308667	0.00862876	-0.501442	-0.308844	-0.937542	0.269088	-0.579972	-0.981168	-0.104562
GSM1692199	28	0	-0.0191908	0.0914324	-0.116723	0.224012	0.323051	0.276607	0.304319	0.0978507	0.156212	0.40803	0.0825508	0.0745587	0.0931069	0.118114	0.0128311	0.018905	0.265133
GSM1692203	28	0	-0.151017	0.374363	-0.286346	-0.318853	0.124813	-0.191559	-0.713303	-0.583594	-0.312884	-0.493775	-0.577224	-0.486991	-0.571904	-0.0616439	-0.479376	-0.65808	-0.253469
GSM1692204	28	0	0.403472	0.306555	-0.177966	-0.0477785	0.455365	-0.357983	-0.136698	-0.0317618	0.13343	0.137171	0.10974	-0.23236	0.387833	-0.0901138	0.394904	0.436989	-0.0048532
GSM1692216	28	0	-0.479671	-0.843673	-0.245267	-0.103499	-0.383572	-0.143158	0.0660213	0.473177	0.514957	0.374681	0.399964	0.167232	0.568485	0.314468	0.632022	0.718257	0.562759
GSM1692223	14	1	0.0683873	-0.507657	0.38876	-0.0120427	-0.840495	0.15698	0.369459	-0.304913	-0.0874997	-0.276171	0.195393	0.118	-0.423822	0.463183	-0.449469	-0.539587	0.217881
GSM1692245	28	0	0.429197	-1.02271	0.381208	0.235164	-0.767106	0.242764	0.541395	0.474143	0.558678	0.461687	0.449516	0.394109	0.539947	0.560046	0.563664	0.549445	0.5531
GSM1692251	3	1	0.650207	0.265128	-0.28881	-0.156191	0.316536	0.0857105	-0.153809	-0.141497	-0.358989	-0.122998	-0.47808	-0.171679	-0.389362	-0.656675	-0.146748	-0.440366	-0.729889
GSM1692258	28	0	-0.0102214	0.0828519	-0.607806	-0.436757	0.0563532	-0.290058	-0.766632	0.010063	0.455332	0.0541856	-0.215248	-0.136767	0.453737	-0.23282	0.566468	0.561491	0.268582
GSM1692259	28	0	0.17966	0.389972	-0.0604095	-0.172769	-0.606496	0.222465	-0.233962	-0.0398915	0.251661	0.232457	0.138403	0.169893	0.180864	0.361772	0.220053	0.278927	0.257945
GSM1692266	28	0	-0.795066	-0.584062	0.36902	-0.0155982	-0.300082	-0.087049	0.394375	0.332652	0.265747	0.374282	0.403371	0.360264	0.43794	0.449183	0.42784	0.450263	0.400577
GSM1692268	0	1	0.349294	0.00344812	-0.123968	-0.00692842	0.114393	0.130004	-0.461194	0.00651573	0.269109	-0.0120773	0.156488	0.27268	0.482979	0.0317378	0.584398	0.578499	0.475164
GSM1692272	28	0	0.436817	0.152821	-0.325307	-0.305078	-0.17308	0.02936	-0.488959	0.458901	0.666879	0.0617584	0.196036	0.290827	0.666067	0.231254	0.68685	0.719249	0.451742
GSM1692311	11	1	0.480228	-0.305826	0.337947	0.152489	-0.332275	0.10559	0.192203	-0.0268238	0.0404392	-0.128333	0.15947	0.0121811	0.3999	0.462375	0.229614	0.276452	0.421845
GSM1692326	25	1	-0.176825	0.488877	-0.253294	-0.301301	-0.750001	-0.367149	0.042447	0.123694	0.492454	-0.0693875	0.399173	0.268851	0.521535	0.225142	0.350853	0.523738	0.307423
GSM1692335	28	0	0.53223	0.620028	-0.52916	-0.0717579	0.572351	-0.202803	-0.304578	-0.246748	0.106336	-0.464458	-0.323085	-0.594471	-0.0435757	-0.902694	-0.0376421	0.163707	-0.687355
GSM1692352	8	1	0.490466	0.253812	-0.612188	-0.414622	0.445778	-0.270432	-0.279942	-0.054603	-0.118182	-0.393807	-0.994158	-0.816542	-0.156848	-0.744547	-0.0171959	-0.13218	-0.15608
GSM1692366	28	0	0.334972	0.522561	-0.652546	-0.410468	0.0653669	-0.656007	-0.258907	0.281627	0.393219	-0.0280949	-0.495457	-0.65671	0.490007	-0.284115	0.497512	0.455172	0.35669
GSM1692386	28	0	0.29934	0.589407	-0.360046	0.166992	0.238576	-0.109417	-0.450828	-0.528283	-0.960382	-0.190518	-0.401407	-0.515648	-0.839502	-0.442213	-0.813014	-0.888485	-1.01262
GSM1692387	1	1	0.565108	0.272276	-0.0643494	0.0935772	-0.391103	-0.016561	-0.121711	-0.192136	-0.817267	0.0437454	-0.436382	-0.176403	-0.995022	-0.0772685	-1.05886	-1.11636	-0.708391
GSM1692392	28	0	-0.327402	-0.407881	0.399129	0.10603	-0.532913	0.324044	0.198385	0.157154	0.0170301	0.370929	0.586252	0.491391	-0.213708	0.225217	-0.407046	-0.0694377	0.155275
GSM1692399	28	0	-0.948095	-0.542415	0.368197	0.309557	0.0259592	0.321417	0.360655	0.393439	-0.295281	0.26906	-0.235	0.289605	0.0855829	0.248539	0.0531219	-0.104471	0.0921712
GSM1692410	28	0	0.219885	-0.464465	-0.164258	0.242586	0.367743	-0.236407	-0.280686	0.153945	-0.309587	0.26265	-0.560481	-0.498625	-0.187215	-0.558967	-0.187179	-0.187179	-0.34454
GSM1692413	28	0	-0.339039	-0.77998	0.283873	-0.157691	-1.08471	-0.0939754	0.244029	0.34099	0.374743	0.0932873	0.425206	0.282084	0.397384	0.4058	0.369406	0.443621	0.452155
GSM1692420	28	0	-0.481252	-0.392371	0.175794	0.374588	0.414056	0.0729577	0.365277	0.301002	-0.355395	0.310643	0.00433047	-0.158123	-0.00554456	-0.309192	-0.0415504	-0.0785995	0.104832
GSM1692427	28	0	-0.0998452	-0.51646	0.335593	0.293154	0.475416	-0.237496	0.278097	0.344214	0.0793929	0.0789788	0.0598403	-0.193804	0.425869	0.229881	0.297124	0.376283	0.045854
GSM1692429	28	0	-0.0618338	-0.433148	-0.0660783	0.255478	0.11909	0.0270105	0.0337743	-0.259493	-0.0235422	0.375927	-0.523701	-0.185042	-0.170716	-0.115814	-0.314809	-0.416539	-0.411872
GSM1692430	28	0	0.305891	0.175745	0.202062	-0.456789	-0.391498	0.141205	-0.12408	0.0468328	0.307552	0.220476	0.154244	0.267963	0.509746	0.149178	0.496883	0.540893	0.192949
GSM1692443	8	1	0.237063	-0.600108	0.103805	0.0658302	-0.28591	0.067922	0.315736	-0.443083	-0.515882	-0.440314	-0.0387051	-0.0628614	-0.879124	0.0666991	-0.848507	-1.08864	-0.136637
GSM1692452	28	0	0.0443977	0.0980044	0.00331591	0.220289	0.430881	-0.170671	-0.574341	-0.106953	-0.5798	0.00756211	-0.396777	-0.496855	-0.313777	-0.429973	-0.333622	-0.413908	-0.464418
GSM1692455	28	0	-0.165957	-0.761514	0.160297	-0.0323937	-0.265986	0.093281	0.349657	0.234208	0.512157	0.0736078	0.263361	0.223538	0.340116	0.396725	0.490431	0.511236	0.573858
GSM1692482	28	0	-0.357176	0.176163	0.330621	0.134753	0.00126564	0.148251	0.259138	-0.074605	-0.460961	-0.606119	-0.0421165	-0.13688	-0.466993	0.0852681	-0.625304	-0.698107	0.0147431
GSM1692489	28	0	-0.627055	0.302205	0.121419	0.272646	-0.108153	0.177972	0.338989	-0.118274	-0.367339	0.000897165	0.438397	0.164312	0.00115713	0.281887	-0.302167	0.0485751	0.0192074
GSM1692492	28	0	-0.620826	0.191211	-0.0704833	-0.00343276	0.257414	0.11894	-0.0510494	0.254777	0.506647	0.281184	-0.0226806	0.211163	0.52858	-0.0860564	0.534074	0.563045	0.434541
GSM1692498	28	0	0.0862789	-0.50589	0.00311854	0.171525	0.397157	-0.00995605	0.290099	0.409789	0.309076	0.106132	-0.0944328	0.0849042	0.466888	-0.366938	0.541662	0.54942	0.143996
